# Supplementary material for: The Radiological Assessment of Root Features and Periodontal Structures in Endodontically Treated Teeth Subjected to Forces Generated by Fixed Orthodontic Appliances. A Prospective, Clinical Cohort Study
Source: J Clin Med. 2021 May 12;10(10):2078. doi: 10.3390/jcm10102078 (PMC8152016; doi:10.3390/jcm10102078)
Supplement: Supplementary file 1 [file jcm-10-02078-s001.zip]

Archive with 1 entries (1 files):
- jcm-1136878-supplementary.pdf
